# Supplementary material for: Colorless Polyimides with Low Linear Coefficients of Thermal Expansion and Their Controlled Soft Adhesion/Easy Removability on Glass Substrates: Role of Modified One-Pot Polymerization Method
Source: Polymers (Basel). 2025 Jul 7;17(13):1887. doi: 10.3390/polym17131887 (PMC12252339; doi:10.3390/polym17131887)
Supplement: Supplementary file 1 [file polymers-17-01887-s001.zip]

Archive with 1 entries (1 files):
- polymers-3725992-supplementary.pdf
